# Supplementary material for: Facile Synthesis of Pyridyl Rosamines as Potential Photosensitizers
Source: Int J Mol Sci. 2025 Feb 10;26(4):1482. doi: 10.3390/ijms26041482 (PMC11855136; doi:10.3390/ijms26041482)
Supplement: Supplementary file 1 [file ijms-26-01482-s001.zip]

Archive with 1 entries (1 files):
- ijms-3411477-supplementary.pdf
